# Supplementary material for: Attitudes toward milk alternatives and motives for (non-)consumption: an interview study with adolescents from Germany
Source: BMC Nutr. 2025 May 26;11:101. doi: 10.1186/s40795-025-01072-8 (PMC12105291; doi:10.1186/s40795-025-01072-8)
Supplement: Supplementary file 4 — Supplementary Material 4 [file 40795_2025_1072_MOESM4_ESM.xlsx]

## Sheet: Coding System
Code system					Category (definition)	Frequency
Coding						722
	Uncertainties PBMA					21
	Uncertainties AFM					31
	Strongest motives for/against the consumption of PBMA					23
	Strongest motives for/against AFM willingness to consume					18
	Attitudes PBMA				Positive or negative evaluation of the object plant-based milk alternatives based on cognitive, affective, and behavioral information (Ajzen, 1991**, 2001**; 2015**, 2022; Poínhos et al., 2014**). The category ''Attitudes PBMA'' is coded if the participant evaluates the product plant-based milk alternatives as ''positive'' or ''negative''.	151
		Positive attitudes PBMA			Positive evaluation of plant-based milk alternatives with individually positively connoted attributes to the product and consumption of plant-based milk alternatives (Ajzen, 1991**; 2001**; 2015**; Adamczyk et al., 2022**; Kempen et al., 2016**). The category "Positive attitudes PBMA" is coded if the respondent evaluates plant-based milk alternatives as "positive" or "rather positive" and/or just…	117
			*Accessibility		The category "*Accessibility" is coded if the respondent cites the accessibility of plant-based milk alternatives and/or opportunities to purchase them in grocery stores as reasons for his/her positive evaluation. *Keywords: easier to get plant-based milk alternatives, daily routine	2
			*Animal welfare		The category „*Animal welfare" is coded if the respondent justifies his/her positive evaluation of plant-based milk alternatives by the protection and/or improvement of animal welfare through the production and/or consumption of plant drinks. *Keywords: better housing conditions cows, animal killing, animal friendly, animal loving, no exploitation, no withholding of breast milk, no animal cruelty…	10
			*Alternative		The category "*Alternative" is coded if the respondent justifies his/her positive evaluation of plant-based milk alternatives by stating that plant-based milk alternatives are an alternative to conventional milk. *Keywords: alternative, useful, practical	13
			*Curiosity/Interest		The category "*Curiosity/Interest" is coded if the respondent justifies his/her positive evaluation with the novelty of plant-based milk alternatives and his/her interest in plant-based milk alternatives. *Keywords: new, interesting, innovative	5
			*Facilitation dietary change		The category "*Facilitation dietary change" is coded if the respondent indicates in connection with his/ her positive evaluation that plant-based milk alternatives facilitate the change to an animal-free or vegan diet. *Keywords: alternative, vegan	1
			Naturalness		Naturalness of the product "plant-based milk alternatives" and the ingredients as well as the production process (Haas et al., 2019). The category "Naturalness" is coded if the respondent justifies his/her positive evaluation with the naturalness of plant-based milk alternatives and/or their production. *Keywords: natural, organic, from nature	2
			Positive environmental impact		Lower environmental impact of plant-based milk alternatives compared to cow's milk in terms of land use, water use, energy demand, and greenhouse gas emissions (Adamczyk et al., 2022). The category "Positive environmental impact" is coded if the respondent justifies their positive evaluation of plant-based milk alternatives with lower environmental impacts of plant-based milk alternative producti…	17
				*Biodiversity conservation	The category "*Biodiversity conservation" is coded if the respondent mentions biodiversity conservation as a positive impact on the environment of plant-milk alternative production compared to cow's milk production. *Key-word: Biodiversity conservation	1
				*Lower greenhouse gas emissions	The category "*Lower greenhouse gas emissions" is coded if the respondent rates positively the expected greenhouse gas emissions from plant-based milk alternative production (compared to cow's milk production) and/or rates negatively the high greenhouse gas emissions from cow's milk production *Keywords: Methane, CO2-neutral	5
				*Lower land usage	The category "*Lower land usage" is coded if the respondent rates positively the expected and requirements of plant-based milk alternative production (compared to cow's milk production) and/or rates negatively the large land requirements of cow's milk production. *Keywords: ecological, less area under production	3
				*Lower water usage	The category "*Lower water usage" is coded if the respondent rates positively the expected water usage in plant-based milk alternative production (compared to cow's milk production) and/or rates negatively the large water usage in cow's milk production. *Key-word: less water usage	1
				*Resource conservation	The category "*Resource conservation" is coded if the respondent mentions resource conservation as a positive impact on the environment of plant-milk alternative production compared to cow's milk production. *Keywords: protective, fewer impacts	2
			Positive health impact		Promotion of one's own health or prevention of diseases or allergies by consuming plant-based milk alternatives (Haas et al., 2019). The category "Positive health impact" is coded if the respondent justifies his/her positive evaluation with health benefits from consuming plant-based drinks compared to consuming cow's milk. *Keywords: healthy, low calorie, low fat, lactose-free, tolerant	19
				*Lactose free	The category "*Lactose free" is coded if the respondent rates the lactose-free nature of plant-based milk alternatives as having a positive impact on health. *Key-word: lactose free	3
				*Low calories	The category "*Low calories" is coded if the respondent values a lower calorie count of plant-based milk alternatives compared to cow's milk as having a positive impact on health. *Keywords: lower caloric value, lower calorie count	2
				*Low fat	The category "*Low fat" is coded if the respondent values a lower fat count of plant-based milk alternatives compared to cow's milk as having a positive impact on health. *Key-word: low fat	6
				*No additives and preservatives	The category "*No additives and preservatives" is coded if the respondent considers the absence of additives and preservatives in plant-based milk alternatives to be positive for health. *Key-word: without preservatives and additives	1
				*Nutritious	The category "*Nutrious" is coded if the respondent considers the nutrient content of plant-based milk alternatives to be positive for health. *Key-word: nutrious	1
			Price		Price of plant-based milk alternatives for the consumer (Adamczyk et al., 2022). The category "Price" is coded if the respondent justifies his/her positive evaluation with a reasonable and/or cheap price of plant-based milk alternatives compared to cows milk. Keywords: cheap, reasonable	0
			Good taste		Characterization and evaluation of the taste of plant-based milk alternatives and individual taste preferences regarding plant-based milk alternatives (Adamczyk et al., 2022; Kempen et al., 2016; McCarthy et al., 2017; Schiano et al., 2022). The category "Good taste" is coded when the respondent justifies his/her positive evaluation of plant-based milk alternatives with a positive evaluation of t…	12
			*Various applications		The category "*Various applications" is coded if the respondent justifies his/her positive evaluation with the uses and variety of plant-based milk alternatives. *Keywords: various, universal, practical, alternative	7
			*Vegan		The category "*Vegan" is coded if the respondent justifies his/her positive evaluation by the suitability of plant-based milk alternatives for a plant-based diet. *Keywords: alternative diet, vegan, without animal products	4
		Negative attitudes PBMA			Negative evaluation of plant-based milk alternatives with individually negatively connoted attributes about the product and consumption of plant-based milk alternatives (Ajzen, 2001**; 2011**; 2015**; Adamczyk et al., 2022**; Grunert et al., 2003**). The category "Negative attitudes PBMA" is coded if the respondent evaluates plant-based milk alternatives as "negative" or "rather negative" and/or …	34
			Bad/Less taste		Characterization and evaluation of the taste of plant-based milk alternatives and individual taste preferences regarding plant-based milk alternatives (Adamczyk et al., 2022; Kempen et al., 2016; McCarthy et al., 2017; Schiano et al., 2022). The category "Bad/Less taste" is coded when the respondent justifies his/her negative evaluation of plant-based milk alternatives with a negative evaluation …	5
			*Elaborate production		The category "*Elaborate production" is coded if the respondent evaluates the effort of the production of plant-based milk alternatives (compared to cow's milk production) negatively. *Keywords: complicated, elaborate	2
			*Food safety concerns		The category "*Food safety concerns" is coded when the respondent negatively evaluates the expected safety of the manufacturing process and/or the entire plant-based milk alternative product. *Keywords: unsafe, risky	1
			High price		Price of plant-based milk alternatives for the consumer (Adamczyk et al., 2022). The category "*High price" is coded if the respondent justifies his/her negative evaluation with a expensive and/or higher price of plant-based milk alternatives compared to cows milk. *Keywords: expensive, more expensive, overpriced	6
			Negative environmental impact		Higher environmental impact of plant-based milk alternatives compared to cow's milk in terms of land use, water use, energy demand, and greenhouse gas emissions (Adamczyk et al., 2022). The category "Negative environmental impact" is coded if the respondent justifies their negative evaluation of plant-based milk alternatives with higher environmental impacts of plant-based milk alternative produc…	11
				*Biodiversity loss	The category "*Biodiversity loss" is coded if the respondent rates the loss of biodiversity due to the cultivation of plants for plant-based milk alternative production as a negative environmental impact. *Key-word: Species loss	2
				*High energy costs	The category "*High energy costs" is coded if the respondent negatively evaluates the expected energy costs of plant-based milk alternative production (compared to cow milk production). *Key-word: high energy costs	1
				*High land usage	The category "*High land usage" is coded when the respondent negatively evaluates the expected land requirements for plant-based milk alternative production (compared to cow's milk production). *Key-word: a lot of land	1
				*High water usage	The category "*High water usage" is coded when the respondent negatively evaluates the expected water use for plant-based milk alternative production (compared to cow's milk production). *Key-word: high water use	1
				*Long transport distances	The category "*Long transport distances" is coded if the respondent assumes long transport distances in the production of plant-based milk alternatives and mentions these in connection with his/her negative evaluation of plant-based milk alternatives. *Key-word: long transport distances	1
				*Plastic packaging	The category "*Plastic packaging" is coded if the respondent mentions the packaging material of plant-based milk alternatives in connection with his/her negative evaluation of plant-based milk alternatives. *Key-word: Plastic packaging	1
				*Rainforest deforestation	The category "*Rainforest deforestation" is coded if the respondent mentions the deforestation of rainforests for the production of plant-based milk alternatives in connection with his/her negative evaluation of plant-based milk alternatives. *Keywords: destructive, deforestation	2
			Negative health impact		Adverse effects on one's health or prevention of disease or allergies from consuming plant-based milk alternatives (Haas et al., 2019). The category "Negative health impact" is coded if the respondent justifies his/her negative evaluation with health disadvantages of consuming plant-based milk alternatives compared to consuming cow's milk. *Keywords: unhealthy, contaminants	4
				*Additives like sweeteners	The category "*Additives like sweeteners" is coded if the respondent considers the additives in plant-based milk alternatives to be negative for health. *Keywords: sweeteners, additives	2
			*Negative impact agriculture		The category "*Negative impact agriculture" is coded if the respondent mentions the negative impact on agriculture (e.g. loss of jobs) due to the production of plant-based milk alternatives in connection with his/her negative evaluation. *Key-word: suppressive	1
			*Negative sensory properties		The category "*Negative sensory properties" is coded if the respondent justifies his negative evaluation of plant-based milk alternatives with a negative evaluation of sensory characteristics such as appearance or consistency. *Key-word: watery	1
			*Uncertainties ingredients		The category "*Uncertainties ingredients" is coded when the respondent expresses uncertainty about the ingredients of plant-based milk alternatives (compared to cow's milk) in connection with his/her negative evaluation. *Keywords: unsafe, unsure	2
			*Uncertainties production process		The category "*Uncertainties production process" is coded if the respondent mentions uncertainties about the production process of plant-based milk alternatives (compared to cow's milk) in connection with his/her negative evaluation. *Key-word: unsure	1
			Unnatural product		Unnaturalness of the product plant-based milk alternatives, and the ingredients as well as the production process (Haas et al., 2019). The category "Unnatural product" is coded if the respondent rates the production process of plant-based milk alternatives and/or the ingredients of plant-based milk alternatives as unnatural. *Key-word: unnatural	0
	Attitudes AFM				Positive or negative evaluation of the object animal-free milk based on cognitive, affective, and/or behavioral information (Ajzen, 1991**, 2001**; 2015**, 2022; Poínhos et al., 2014**). The category "Attitudes AFM" is coded if the subject evaluates the product animal-free milk as "positive" or "negative".	173
		Positive attitudes AFM			Positive evaluation of animal-free milk with individually positively connoted attributes to the product and consumption of animal-free milk (Ajzen, 1991**; 2001**; 2015**; Adamczyk et al., 2022**; Kempen et al., 2016**). The category "Positive attitudes AFM" is coded if the respondent evaluates animal-free milk as "positive" or "rather positive" and/or justifies his/her evaluation with the help o…	22
			Animal welfare		Promote animal welfare and protection compared to cow's milk production through the production and consumption of animal-free milk. (Broad et al., 2022) The category "Animal welfare" is coded if the respondent mentions the protection of animal welfare in relation to the production process and/or consumption of animal-free milk. *Keywords: animal-free, mass production, animals, animal-friendly, co…	15
			*Anticipated price		The category "*Price" is coded if the respondent estimates or individually evaluates the anticipated market price of animal-free milk as a milk alternative (compared to cow's milk) as "reasonable" or "favorable". *Keywords: more favorable, reasonable	1
			*Anticipated taste		The category "*Anticipated taste" is coded if the respondent positively evaluates the expected taste of animal-free milk (compared to conventional cow's milk or plant-based milk alternatives). *Keywords: tastier, taste, tastes similar to milk, delicious.	3
			*Curiosity/Interest		The category "*Curiosity/Interest" is coded if the respondent names adjectives that express interest in alternatives for dairy products, the manufacturing process of animal-free milk, and/or the product animal-free milk. *Keywords: interesting, curious	5
			*Efficiency production		The category "*Efficiency production" is coded if the respondent positively evaluates the efficiency of animal-free milk production (compared to cow's milk production) and/or negatively evaluates the efficiency of cow's milk production. *Keywords: productive, efficient	1
			*Ethical concerns cowmilk (production)		The category "*Ethical concerns cowmilk (production)" is coded when the respondent cites ethical concerns in the production of cow's milk as justification for a positive evaluation of animal-free milk. *Keywords: animal-free, harmless, gentler	9
			*Facilitation dietary change		The category "*Facilitation dietary change" is coded if the respondent mentions an expected facilitation of the dietary change to an animal-free or vegan diet by animal-free milk in connection with the positive evaluation. *Keywords: to give everyone a little bit of an opportunity, vegan diet, vegetarian, easier, do not give up	6
			Food safety		Expected safety of animal-free milk with regard to the manufacturing process. (Zollman Thomas & Bryant, 2021; Broad et al., 2022) The category "Food safety" is coded if the respondent positively evaluates the expected safety of the production process and/or the product animal-free milk with adjectives. Keyword: safe	0
			*Innovation		The category "*Innovation" is coded if the respondent positively evaluates the novelty, future-orientedness, or innovation of the idea of producing animal-free milk and/or the associated technoglical progress. *Keywords: idea, new, innovative, future, sustainable, progressive	10
			Naturalness		Naturalness of the manufacturing process, the product animal-free milk, or the ingredients of animal-free milk (Haas et al., 2019**; Martínez-Padilla et al., 2023**) . The category "Naturalness" is coded when the respondent mentions the naturalness of the manufacturing process, the product animal-free milk, and/or the ingredients of animal-free milk in the context of the positive evaluation. *Key…	2
			Positive environmental impact		Lower environmental impacts of animal-free milk compared to cow's milk in terms of land use, water use, energy demand, and greenhouse gas emissions in the production of animal-free milk. (Zollman Thomas & Bryant, 2021; Broad et al. 2022; Adamczyk et al., 2022**) . The category "Positive environmental impact" is coded when the respondent views the expected environmental impacts of animal-free milk…	20
				*Lower energy costs	The category "*Lower energy costs" is coded if the respondent positively evaluates the expected energy costs of animal-free milk production (compared to cow milk production) and/or negatively evaluates the high energy costs of cow milk production. *Key-word: lower energy costs	1
				*Lower greenhouse gas emissions	The category "*Lower greenhouse gas emissions" is coded if the respondent rates positively the expected greenhouse gas emissions from animal-free milk production (compared to cow's milk production) and/or rates negatively the high greenhouse gas emissions from cow's milk production *Keywords: Methane, ozone layer, CO2 household by the cows drastically reduce.	7
				*Lower land usage	The category "*Lower land usage" is coded if the respondent rates positively the expected land requirements of animal-free milk production (compared to cow's milk production and/or plant-based drink production) and/or rates negatively the large land requirements of cow's milk production and/or plant-based drink production. *Keywords: land for livestock no longer so extremely exhausted, space for …	2
				*Lower water usage	The category "*Lower water usage" is coded if the respondent rates positively the expected water usage in animal-free milk production (compared to cow's milk production and/or plant-based drink production) and/or rates negatively the large water usage in cow's milk production and/or plant drink production. *Key-word: water	1
				*Resource conservation	The category "*Resource conservation" is coded if the respondent rates the expected consumption of resources in the production of animal-free milk (compared to cow's milk production and/or plant-based drink production) lower and/or generally positive and/or rates the high consumption of resources in cow's milk production negatively. *Keywords: sustainable, exist in the long term, resource, no mor…	8
			Positive health impact		Promotion of own health or prevention of diseases or allergies by means of consumption of animal-free milk as a milk alternative (Broad et al., 2022; Zollman Thomas & Bryant, 2021; Haas et al., 2019**; Kempen et al., 2016**; Martínez-Padilla et al., 2023**; Palacios et al., 2010**). The category "Positive health impact" is coded when the subject positively evaluates the expected health effects of…	1
				*Ingredients	The category "*Ingredients" is coded if the respondent positively evaluates the ingredients, nutrients, minerals, vitamins and/or additives of animal-free milk (compared to cow's milk). *Keywords: proteins, fat, nutritious	1
				*Tolerability	The category "*Tolerability" is coded if the respondent is positive about the expected tolerability of animal-free milk (compared to cow's milk). *Keywords: lactose-free, cannot tolerate milk, lactose, tolerated, can drink anyone	1
			*Reasonable milk alternative		The category "*Reasonable milk alternatives" is coded if the respondent positively evaluates the usefulness of animal-free milk as an alternative to cow's milk and/or to plant-based drinks and/or the similarity of animal-free milk to cow's milk. *Keywords: alternative, alternative, cow's milk, similar to milk, replace things like milk or other things, same as plant drinks, different idea, soy, oa…	18
			*Various application		The category "*Various application " is coded if the respondent positively evaluates the variety of animal-free milk with regard to further processing possibilities and application possibilities as food. *Key-word: various	4
			*Vegan diet		The category "*Vegan diet" is coded if the respondent indicates in connection with his/her positive evaluation that animal-free milk is suitable for a vegan diet. *Key-word: vegan	1
		Negative attitudes AFM			Negative evaluation of animal-free milk with individually negatively connoted attributes about the product and consumption of animal-free milk (Ajzen, 2001**; 2011**; 2015**; Adamczyk et al., 2022**; Grunert et al., 2003**). The category "Negative attitudes AFM" is coded if the respondent evaluates animal-free milk as "negative" or "rather negative" and/or justifies his/her evaluation with the he…	53
			*Anticipated price		The category "Anticipated price" is coded if the respondent assesses the anticipated market price of animal-free milk (compared to cow's milk) as "not appropriate" or "expensive" or individually evaluates it negatively. *Keywords: more expensive, expensive, price	1
			*Elaborate production		The category "*Elaborate production" is coded if the respondent evaluates the effort of the production of animal-free milk (compared to cow's milk production) negatively. *Keywords: complicated, costly, elaborate	7
			*Habit cow milk consumption		The category "*Habit cow milk consumption" is coded if the respondent negatively evaluates animal-free milk due to his/her habit of consuming cow's milk. *Keywords: cow's milk consumption habitual, unfamiliar, changes.	2
			Food safety concerns		Concerns about the safety of the food product animal-free milk regarding the manufacturing process (Zollman Thomas & Bryant, 2021; Egolf et al., 2019**; Pliner et al., 1993**) . The category "Food safety concerns" is coded when the respondent negatively evaluates the expected safety of the manufacturing process and/or the entire animal-free milk product. *Keywords: unsafe, risky, going wrong.	6
			Food technology concerns		Concerns about technological possibilities in food production such as the production of animal-free milk by precision fermentation (Egolf et al., 2019**). The category "Food technology concerns" is coded when the respondent negatively evaluates the technological possibilities in food production such as the production of animal-free milk by precision fermentation with adjectives such as "technical…	5
			*Lack of benefit		The category "*Lack of benefit" is coded if the respondent evaluates the benefit of animal-free milk as a cow's milk alternative (compared to other cow's milk alternatives) negatively or cites lack of benefit in connection with his/her negative evaluation. *Keywords: not necessary, second step before the first.	3
			*Lack of familiarity		The category "*Lack of familiarity" is coded if the respondent mentions the lack of familiarity with the product animal-free milk and/or its production in connection with his/her negative evaluation. *Keywords: unfamiliar; new; not the typical thing you know.	3
			Negative environmental impact		Higher environmental impacts of animal-free milk compared to cow's milk in terms of land use, water consumption, energy demand, and greenhouse gas emissions from animal-free milk production (Zollman Thomas & Bryant, 2021; Adamczyk et al., 2022**). The category "Negative environmental impact" is coded if the respondent considers the expected environmental impact of animal-free milk production (com…	0
			Negative health impact		Expected negative effects on individual health from consuming animal-free milk as a dairy alternative (Zollman Thomas & Bryant, 2021; Haas et al., 2019**; Palacios et al., 2010**). The category "Negative health impact" is coded if the respondent negatively rates the expected health effects of consuming animal-free milk as a dairy alternative with adjectives such as "unhealthy," "low in nutrients,…	0
			*Negative impact agriculture		The category "*Negative impact agriculture" is coded if the respondent mentions the negative impact on agriculture (e.g. loss of jobs) due to the production of animal-free milk in connection with his/her negative evaluation. *Key-word: suppressive	2
			*Uncertainties ingredients		The category "*Uncertainties ingredients" is coded when the respondent expresses uncertainty about the ingredients of animal-free milk (compared to cow's milk) in connection with his/her negative evaluation. *Keywords: no idea what's in it; uncertain.	4
			*Uncertainties production process		The category "*Uncertainties production process" is coded if the respondent mentions uncertainties about the production process of animal-free milk (compared to cow's milk) (due to an expected intrasparency regarding the development, labeling, regulation, and sale of animal-free milk) in connection with his/her negative evaluation. *Keywords: uncertain, unfamiliar, unknown	11
			Unnatural product		Unnaturalness or artificiality of the production process, the product animal-free milk, or the ingredients of animal-free milk (Zollman Thomas & Bryant, 2021; Broad et al. 2022; Haas et al., 2019**; Martínez-Padilla et al., 2023**). The category "Unnatural product" is coded if the respondent rates the production process of animal-free milk and/or the ingredients of animal-free milk as unnatural. …	5
	Consumption PBMA				Consumption behavior of plant-based milk alternatives in everyday life (Ajzen, 2011**; 2015**; Kempen et al., 2016). The cateogory "Consumption PBMA" is coded when the respondent reports the frequency of his/her consumption of plant-based milk alternatives.	25
		Regular PBMA consumption			Regular consumption of plant-based milk alternatives and integration of plant-based milk alternatives into dietary habits (House, 2016**; Kempen et al., 2016; Meixner & Mörl von Pfalzen, 2018**; Pilgrim, 1957**). The category "Regular PBMA consumption" is coded if the respondent's statements indicate regular consumption of plant-based milk alternatives and the respondent classifies their consumpt…	10
		Casual PBMA consumption			Causal consumption of plant-based milk alternatives and situational adoption of plant-based milk alternatives as a milk alternative (House, 2016**; Kempen et al., 2016; Meixner & Mörl von Pfalzen, 2018**; Pilgrim, 1957**). The category "Casual PBMA consumption" is coded if the respondent's statements indicate causal consumption of plant-based milk alternatives and the respondent classifies their …	7
		No PBMA consumption			No consumption of plant-based milk alternatives and no integration of plant-based milk alternative into dietary habits (House, 2016**; Kempen et al., 2016; Meixner & Mörl von Pfalzen, 2018**; Pilgrim, 1957**). The category „No PBMA consumption" is coded if the respondent's statements indicate that no plant-based milk alternatives are consumed and the respondent classifies their consumption as "No…	8
	Motives for/against PBMA consumption				A person's motivation for/against consuming plant-based milk alternatives (APA, 2023**; Bebié, 1978**; Boltz & Trommsdorf, 2022**). The category "Motives for/against PBMA consumption" is coded when the respondent gives reasons for or against consuming plant-based milk alternatives.	122
		Motives for PBMA consumption			A person's motivation for trying, consuming, or purchasing plant-based milk alternatives (APA, 2023**; Bebié, 1978**; Boltz & Trommsdorf, 2022**). The category "Motives for PBMA consumption" is coded when the respondent states personal motives for consuming plant-based milk alternatives.	70
			Animal welfare		Promote animal welfare and protection compared to cow's milk production through the production and consumption of plant-based milk alternatives (Zollman Thomas & Dillard, 2022; Broad et al., 2022; Haas et al., 2019**; Parry & Szejda, 2019**). The category "*Animal welfare" is coded if the respondent cites disadvantages to animal welfare in the production of cow's milk and/or benefits to animal we…	11
			Availability		Simple accessibility of plant-based milk alternatives and low level of effort required to consume plant-based milk alternatives (Markinova et al., 2015**; Racey et al., 2017) . The category "Availability" is coded if the respondent citing the availability of plant-based milk alternatives as a substitute for cow's milk as a motivator for consumption. *Keywords: having at home, availability, abilit…	1
			Curiosity		Curiosity and experimentation related to foods associated with a desire for variety in diet (Zollman Thomas & Dillard, 2022; Adamczyk et al., 2022**; Haas et al., 2019**). The category "Curiosity" is coded when the respondent cites curiosity as a motivator to try new foods such as plant-based milk alternatives. *Keywords: to try/test out, adventurous	2
			*Dietary habits		The category "*Dietary habits" is coded if the respondent cites his/her dietary habits, such as a vegan or balanced diet, as a motivation for consuming plant-based milk alternatives. *Keywords: vegan, balanced	4
			Environmental protection		Lower expected environmental impacts of plant-based milk production compared to cow's milk production (Zollman Thomas & Dillard, 2022; Broad et al., 2022; Markinova et al., 2015**; McCarthy et al., 2017**; Pritulska et al., 2021**; Topić & Mitchell, 2019**; Haas et al., 2019**; Parry & Szejda, 2019**). The category "Environmental protection" is coded if the respondent perceives the environmental …	12
			*Ethical concerns cow's milk (production)		The category "*Ethical concerns cow's milk (production)" is coded if the respondent cites ethical concerns with cow's milk production as a motivation for consuming plant-based milk alternatives. *Keywords: unsanitary, morally intolerable	6
			*Facilitation dietary change		The category "*Facilitation dietary change" is coded if the respondent states an expected facilitation of the dietary change to a vegan diet through plant-based milk alternatives as a reason for their consumption. *Key-word: vegan diet	1
			Familiarity		Individual familiarity with the product "plant-based milk alternatives" and its possible uses and applications (Markinova et al., 2015**; Kempen et al., 2016). The category "Familiarity" is coded if the respondent cites individual familiarity with plant-based milk alternatives and the possible uses of plant-based milk alternatives as the reason for his/her consumption. *Key-word: familar	1
			*Generational ideals		The category "*Generational ideals" is coded if the respondent states the ideals of Generation Z, such as the idea of sustainability in consumption, as the motivation for consuming plant-based milk alternatives. *Keywords: generation, sustainability, awareness	2
			Price		Price of for the purchase of plant-based milk alternatives in supermarkets, restaurants, etc. (Kumar & Babu, 2014*; Markinova et al., 2015*; Pichler, 2009*; Pritulska et al., 2016; Racey et al., 2017). The category "Price" is coded if the respondent cites the price of plant-based milk alternatives as a motivation for consuming plant-based milk alternatives. Keyword: Price	0
			Promotion of individual health		Promotion of own health or prevention of diseases or allergies by consuming plant-based milk alternatives (Zollman Thomas & Dillard, 2022; Broad et al, 2022; Markinova et al, 2015**; Adamczyk et al, 2022**; McCarthy et al, 2017**; Pritulska et al, 2021 **; Haas et al, 2019**; Clark et al, 2022**; Parry & Szejda, 2019**; Mendly-Zambo et al, 2021**). The category "Promotion of individual health" is…	12
			*Social influence		The category "*Social influence" is coded if the respondent mentions social influence as a reason for consuming plant-based milk alternatives. *Keywords: family, parents	6
			*Supporting market changes		The category "*Supporting market changes" is coded if the respondent cites support for changes in the market, such as the growth of the milk alternatives market, as a motivation for consuming plant-based milk alternatives. *Keywords: Supply and demand, support, promotion of alternative products	1
			*Social norm		The category "*Social norm" is coded if the respondent states that it is the norm in their social environment to consume plant-based milk alternatives as the reason for consuming plant-based milk alternatives. *Keywords: norm, family	3
			Taste		Smell, taste and texture of plant-based milk alternatives (Adamczyk et al., 2022; Markinova et al., 2015*; Pritulska et al., 2016; Racey et al., 2017) The category "Taste" is coded if the respondent mentions the smell, taste, or texture of plant-based milk alternatives as a motivation for consumption. *Keywords: taste, delicious	6
			Variety		Wish for variety in the diet (Zollman Thomas & Dillard, 2022; Adamczyk et al., 2022**; Haas et al., 2019**). The category "*Variety" is coded if the respondent cites variety in their diet as a motivation for the consumption of plant-based milk alternatives. *Keywords: alternative, variety, options	2
		Motives against PBMA consumption			A person's motivation against trying, consuming, or purchasing plant-based milk alternatives (APA, 2023**; Bebié, 1978**; Boltz & Trommsdorf, 2022**). The category "Motives against PBMA consumption" is coded when the respondent states personal motives against consuming plant-based milk alternatives.	52
			*Convenience		The category "*Convenience" is coded if the respondent indicates their convenience and habit of consuming cow's milk as a barrier to consuming plant-based milk alternatives. *Keywords: habit, no motivation, lazy	4
			*Dietary habits		The category "*Dietary habits" is coded if the respondent cites his/her dietary habits as a barrier for consuming plant-based milk alternatives. *Keywords: no need, dietary habit	3
			*Individual ineffectiveness		The category "*Individual ineffectiveness" is coded if the respondent states as a barrier to the consumption of plant-based milk alternatives that individual consumer behavior has no effect on improving animal welfare, for example. *Keywords: does not change animal welfare	1
			*Ingredients		The category "*Ingredients" is coded if the respondent mentions ingredients of plant-based milk alternatives as a barrier to consumption. *Keywords: sugar, fat	1
			Lack of availability		Accessibility of plant-based milk alternatives and effort required to consume plant-based milk alternatives (Markinova et al., 2015**; Racey et al., 2017) . The category "Lack of availability" is coded if the respondent citing the availability of plant-based milk alternatives as a barrier for consumption. *Keywords: unknown, not available, not at home	5
			Lack of familiarity		Low level of familiarity with the product and consumption of plant-based milk alternatives (Markinova et al., 2015**; Kempen et al., 2016). The category "Lack of familiarity" is coded if the respondent cites a lack of familiarity with plant-based milk alternatives as a barrier to the consumption of plant-based milk alternatives. *Keywords: uncertainty, not commonplace	4
			Negative environmental impact		Potential negative environmental impact of plant-based milk alternatives (Leitzmann & Keller, 2013**; Markinova et al, 2015**; McCarthy et al, 2017; Pritulska et al, 2016; Topić & Mitchell, 2019**). The category "Negative environmental impact" is coded if the respondent perceives the environmental impact of plant-based milk production to be higher compared to cow's milk production and cites the n…	2
			Price		Price of for the purchase of plant-based milk alternatives in supermarkets, restaurants, etc. (Kumar & Babu, 2014*; Markinova et al., 2015*; Pichler, 2009*; Pritulska et al., 2016; Racey et al., 2017). The category "Price" is coded if the respondent cites the price of plant-based milk alternatives as a barrier for consuming plant-based milk alternatives. Keyword: expensive	7
			Promotion of individual health through cows milk		Promotion of own health or prevention of diseases or allergies by consuming cows milk or no milk alternatives (Zollman Thomas & Dillard, 2022; Broad et al, 2022; Markinova et al, 2015**; Adamczyk et al, 2022**; McCarthy et al, 2017**; Pritulska et al, 2021 **; Haas et al, 2019**; Clark et al, 2022**; Parry & Szejda, 2019**; Mendly-Zambo et al, 2021**). The category "Promotion of individual health…	1
			*Social influence		The category "*Social influence" is coded if the respondent mentions social influence as a barrier for consuming plant-based milk alternatives. *Keywords: family, parents	6
			*Social norm		The category "*Social norm" is coded if the respondent states that it is the norm in their social environment to consume cow's milk as the reason for not consuming plant-based milk alternatives. *Keywords: cow's milk consumption, norm, family	5
			Taste and consistency		Smell, taste and texture of plant-based milk alternatives (Adamczyk et al., 2022; Markinova et al., 2015**; Pritulska et al., 2016; Racey et al., 2017). The category "Taste and consistency" is coded if respondent mentions negative aspects regarding the smell, taste, or texture of plant-based milk alternatives as a barrier to consumption. *Keywords: not tasty, watery	11
			*Uncertainties		The category "*Uncertainties" is coded if the respondent indicates uncertainties about the production process and/or the ingredients of plant-based milk alternatives as a barrier to the consumption of plant-based milk alternatives. *Keywords: unsure/don't know what's inside	2
	(No) Willingness to consume AFM				Intention to (not) consume animal-free milk (consisting of intentions to try, buy, or use animal-free milk as a substitute for cow's milk) (Ajzen, 1991**; 2015**; House, 2016**; Meixner & Mörl von Kempen et al., 2016**; Pfalzen, 2018**; Pilgrim, 1957**). The cateogory "Consumption willingness of AFM" is coded when the respondent reports the degree of his/her willingness to try, buy, or consume an…	25
		Willingess to consume AFM			Intention to consume animal-free milk (consisting of intentions to try, buy, or use animal-free milk as a substitute for cow's milk) (Ajzen, 1991**; 2015**; House, 2016**; Meixner & Mörl von Kempen et al., 2016**; Pfalzen, 2018**; Pilgrim, 1957**). The category "Willingness to consume AFM" is coded if it is indicated by the respondent's statements that he/she would be willing to try, drink, buy a…	23
		No willingess to consume AFM			No intention to consume animal-free milk (consisting of intentions to try, buy, or use animal-free milk as a substitute for cow's milk) (Ajzen, 1991**; 2015**; House, 2016**; Meixner & Mörl von Kempen et al., 2016**; Pfalzen, 2018**; Pilgrim, 1957**). The category "No willingness to consume AFM" is coded if the respondent's statement indicates that he/she would not be willing to try, drink, buy a…	2
	Motives for/against the willingness to consume AFM				A person's motivation for/against trying, consuming, or purchasing animal-free milk (APA, 2023**; Bebié, 1978**; Boltz & Trommsdorf, 2022**). The category "Motives (no) willingness to consume AFM" is coded when the respondent provides reasons for or against trying, consuming, or purchasing animal-free milk.	133
		Motives for the willingness to consume AFM			A person's motivation for trying, consuming, or purchasing animal-free milk (APA, 2023**; Bebié, 1978**; Boltz & Trommsdorf, 2022**). The category "Motives for the willingness to consume AFM" is coded when the respondent states personal motives for trying, consuming, or purchasing animal-free milk.	72
			Animal welfare		Promote animal welfare and protection compared to cow's milk production through the production and consumption of animal-free milk (Zollman Thomas & Dillard, 2022; Broad et al., 2022; Haas et al., 2019**; Parry & Szejda, 2019**). The category "Animal welfare" is coded if the respondent cites disadvantages to animal welfare in the production of cow's milk and/or benefits to animal welfare related …	15
			*Cow milk equivalent		The category "*Cow milk equivalent" is coded if the respondent cites the benefits of animal-free milk as an alternative to cow's milk and/or the similarity of animal-free milk to cow's milk as a reason for willingness to consume animal-free milk. *Keywords: equal, alternative, same taste	13
			Curiosity		Curiosity and experimentation related to foods associated with a desire for variety in diet (Zollman Thomas & Dillard, 2022; Adamczyk et al., 2022**; Haas et al., 2019**). The category "Curiosity" is coded when the respondent cites curiosity as a motivator to try new foods such as animal-free milk. *Keywords: to try/test out, adventurous	8
			Environmental protection		Lower expected environmental impacts of animal-free milk production compared to cow's milk production (Zollman Thomas & Dillard, 2022; Broad et al., 2022; Markinova et al., 2015**; McCarthy et al., 2017**; Pritulska et al., 2021**; Topić & Mitchell, 2019**; Haas et al., 2019**; Parry & Szejda, 2019**). The category "Environmental protection" is coded if the respondent perceives the environmental …	8
			*Ethical concerns cowmilk (production)		The category "*Ethical concerns cow milk (production)" is coded if the respondent cites ethical concerns with cow's milk production as a motivation for consuming animal-free milk. *Keywords: unsanitary, morally unjustifiable	6
			*Facilitation dietary change		The category "*Facilitation dietary change" is coded if the respondent states an expected facilitation of the dietary change to a vegan diet through animal-free milk as a reason for the willingness to consume. *Keywords: no renunciation, vegan, no restriction	4
			Promotion of individual health		Promotion of own health or prevention of diseases or allergies by consuming animal-free milk as a milk alternative (Zollman Thomas & Dillard, 2022; Broad et al, 2022; Markinova et al, 2015**; Adamczyk et al, 2022**; McCarthy et al, 2017**; Pritulska et al, 2021 **; Haas et al, 2019**; Clark et al, 2022**; Parry & Szejda, 2019**; Mendly-Zambo et al, 2021**). The category "Promotion of individual h…	5
			*Supporting market changes		The category "*Supporting market changes" is coded if the respondent cites support for changes in the market, such as the growth of the milk alternatives market, as a motivation for the willingess to consume animal-free milk. *Keywords: Supply and demand, support, promotion of alternative products	4
			*Taste		The category "*Taste" is coded if the respondent mentions the anticipated taste of animal-free milk as a motivation for the willingness to consume. *Keywords: taste, delicious, cow's milk equivalent	5
			Variety		Wish for variety in the diet (Zollman Thomas & Dillard, 2022; Adamczyk et al., 2022**; Haas et al., 2019**). The category "Variety" is coded if the respondent cites variety in their diet as a motivation for the willingeness to consume animal-free milk. *Keywords: alternative, variety	2
			*Vegan diet		The category "*Vegan diet" is coded if the respondent cites the individual vegan diet as the reason for their willingness to consume animal-free milk. *Key word: vegan	2
		*Conditions consumption of AFM			Logical preconditions on which a conclusion or the occurrence of an event depends (APA, 2023**). The category "*Conditions consumption of AFM" is coded when respondent states conditions for the willingness to consume animal-free milk.	24
			*Consistency		The category "*Consistency" is coded if the respondent mentions the anticipated consistency of the animal-free milk (compared to cow's milk) as a condition for willingness to consume. *Key word: Consistency	2
			*Equal/Fair price		The category "*Equal/Fair price" is coded if the respondent states an equal or fair price for animal-free milk (compared to cow's milk) as a condition for willingness to consume. *Keywords: price, cheaper, equivalent price	4
			*Food safety		The category "*Food safety" is coded if the respondent mentions the safety of the food or the production process of animal-free milk as a condition for willingness to consume. *Key word: safe	1
			*Equivalent ingredients to cow's milk		The category "*Equivalent ingredients to cow's milk" is coded if the respondent mentions the ingredients, i.e. ingredients, nutrients, minerals, vitamins and/or additives of animal-free milk (compared to cow's milk) as a condition for the willingness to consume animal-free milk. *Key word: fat	1
			*Lower environmental impact		The category "*Lower environmental impact" is coded if the respondent indicates a lower environmental impact of animal-free milk production compared to cow's milk production as a condition for the willingness to consume animal-free milk. *Key-word: environmentally friendly	3
			*Promotion animal welfare		The category "*Promotion animal welfare" is coded if the respondent mentions the promotion of animal welfare (compared to cow's milk) in connection with the production process and/or the consumption of animal-free milk as a condition for the willingness to consume. *Keywords: cows, no animals suffer	3
			*Taste		The category "*Taste" is coded if the respondent states an individually positive or equal taste of animal-free milk (compared to cow's milk and/or plant-based milk alternatives) as a condition for the willingness to consume animal-free milk. *Keywords: tastes similar to cow's milk, tastes the same, tastes good	10
		Motives against the willingness to consume AFM			A person's motivation against trying, consuming, or purchasing plant-based milk alternatives (APA, 2023**; Bebié, 1978**; Boltz & Trommsdorf, 2022**). The category "Motives against the willingness to consume AFM" is coded when the respondent states personal motives against trying, consuming, or purchasing animal-free milk.	20
			*Anticipated price		The category "*Anticipated price" is coded if the respondent cites the anticipated purchase price of animal-free milk (compared to cow's milk) as a barrier to willingness to consume. *Key word: expensive	1
			*Anticipated taste		The category "*Anticipated taste" is coded if the respondent mentions the expected taste of animal-free milk (compared to cow's milk or plant-based milk alternatives) as a barrier to the willingness to consume animal-free milk. *Keywords: sweet, taste	1
			*Dietary habits		The category "*Dietary habits" is coded if the respondent cites his/her individual diet as a barrier to the willingness to consume animal-free milk. *Key-word: not a vegan product	2
			Ethical concerns AFM (production)		Ethical concerns regarding (the production of) animal-free milk (Markinova et al., 2015**) . The category "Ethical concerns AFM (production)" is coded if the respondent cites ethical concerns regarding (the production of) animal-free milk as a barrier to their willingness to consume it. *Keywords: concerns, intransparent	2
			Food safety concerns		Concerns about the expected safety of the animal-free milk with regard to the production process (Zollman Thomas & Dillard, 2022, Broad et al., 2022; Egolf et al., 2019**) . The category "Food safety concerns" is coded if the respondent cites uncertainties regarding the production process of animal-free milk as a barrier to willingness to consume. *Keywords: unsafe, risky	3
			Individual health disadvantages		Expected negative effects of consuming animal-free milk as a milk alternative on individual health (Zollman Thomas & Dillard, 2022; Broad et al, 2022; Markinova et al, 2015**; Adamczyk et al, 2022**; McCarthy et al, 2017**; Pritulska et al, 2021**; Parry & Szejda, 2019**). The category "Individual health disavantages" is coded if the respondent expects negative health effects from the consumption…	1
			*Individual ineffectiveness		The category "*Individual ineffectiveness" is coded if the respondent cites a perceived individual ineffectiveness as a barrier to their willingness to consume animal-free milk. *Key-word: it wouldn't matter whether I bought it or not	1
			*Lack of benefit		The category "*Lack of benefit" is coded if the respondent cites the lack of benefit of animal-free milk as an alternative to milk as a barrier to their willingness to consume it. *Key-word: not necessary	2
			Lack of familiarity		Low level of familiarity with (the production process of) animal-free milk and its possible uses (Zollman Thomas & Dillard, 2022; Markinova et al., 2015**). The category "Lack of familiarity" is coded if the respondent cites a lack of familiarity with animal-free milk as a barrier to their willingness to consume it. *Keywords: uncertain, lack of knowledge, unfamiliar	3
			Lack of technical understanding		Lack of technical understanding of the production process of animal-free milk (Zollman Thomas & Dillard, 2022) . The category "Lack of technical understanding" is coded if the respondent cites a lack of technical understanding of the production of animal-free milk as a barrier to their willingness to consume it. *Keywords: not plausible, not understandable	2
			Negative impact agriculture		Anticipated potential unemployment of farmers due to the production of animal-free milk as an alternative to cow's milk (Zollman Thomas & Dillard, 2022). The category "Negative impact agriculture" is coded if the respondent cites an anticipated decline in agricultural jobs due to the production of animal-free milk as an alternative to cow's milk as a barrier to willingness to consume. *Keyword: N…	2
		*Conditions no consumption of AFM			Logical preconditions on which a conclusion or the occurrence of an event depends (APA, 2023**). The category "*Conditions no consumption of AFM" is coded when respondent states conditions against the willingness to consume animal-free milk.	17
			*High amount of packaging material		The category "*High amount of packaging material" is coded if the respondent states a higher amount of packaging material (worse for the environment) for animal-free milk (compared to cow's milk) as a condition against the willingness to consume animal-free milk. *Key-word: wrapped in tons of plastic	1
			*Higher environmental impact		The category "*Higher environmental impact" is coded if the respondent indicates a higher environmental impact of animal-free milk production compared to cow's milk production as a condition against the willingness to consume animal-free milk. *Keywords: not environmentally friendly, harmful	2
			*Food safety concerns		The category "*Food safety concerns" is coded if the respondent mentions concerns regarding the food safety of animal-free milk as a condition against the willingness to consume. *Keywords: unsafe, uncertaincies	2
			*Equivalent ingredients to cow's milk		The category "*Equivalent ingredients to cow's milk" is coded if the respondent states the similarity of the ingredients of animal-free milk to cow's milk as a condition against the willingness to consume animal-free milk. *Keywords: ingredients, cow's milk	2
			*Negative effects on the individual health		The category "*Negative effects on the individual health" is coded if the respondent cites negative health effects from the consumption of animal-free milk as a condition against their willingness to consume it. *Keywords: unsure, not healthy	2
			*Taste		The category "*Taste" is coded if the respondent states an anticipated negative taste of animal-free milk (compared to cow's milk and/or plant-based milk alternatives) as a condition against the willingness to consume animal-free milk. *Keywords: does not taste at all, how much it actually tastes like milk, tastes stupid	2
			*Unequal/Unfair price		The category "*Unequal/Unfair price" is coded if the respondent cites an unequal/unfair price of the animal-free milk product (compared to cow's milk) as a condition against the willingness to consume. *Keywords: if; price very, very much higher; expensive; much more expensive than the other substitute products would be now	6
