# Supplementary material for: Attitudes toward milk alternatives and motives for (non-)consumption: an interview study with adolescents from Germany
Source: BMC Nutr. 2025 May 26;11:101. doi: 10.1186/s40795-025-01072-8 (PMC12105291; doi:10.1186/s40795-025-01072-8)
Supplement: Supplementary file 5 — Supplementary Material 5 [file 40795_2025_1072_MOESM5_ESM.xlsx]

## Sheet: RQ1.1_Positive ATT_PBMA
	Frequency n	Frequency %
Positive health impact	19	20.7
Positive environmental impact	17	18.5
*Alternative	13	14.1
Good taste	12	13
*Animal welfare	10	10.9
*Various applications	7	7.6
*Curiosity/Interest	5	5.4
*Vegan	4	4.3
Naturalness	2	2.2
*Accessibility	2	2.2
*Facilitation dietary change	1	1.1
Price	0	0
TOTAL	92	100

## Sheet: RQ1.1_Negative ATT_PBMA
	Frequency n	Frequency %
Negative environmental impact	11	32.4
*High price	6	17.7
Bad/Less taste	5	14.7
Negative health impact	4	11.8
*Elaborate production	2	5.9
*Uncertainties ingredients	2	5.9
*Food safety concerns	1	2.9
*Negative impact agriculture	1	2.9
*Negative sensory properties	1	2.9
*Uncertainties production process	1	2.9
Unnatural product	0	0
TOTAL	34	100

## Sheet: RQ1.2_Positive ATT_AFM
	Frequency n	Frequency %
Positive environmental impact	20	20.4
*Reasonable milk alternative	18	18.3673
Animal welfare	15	15.3061
*Innovation	10	10.2041
*Ethical concerns cowmilk (production)	9	9.18367
*Facilitation dietary change	6	6.12245
*Curiosity/Interest	5	5.10204
*Various applications	4	4.08163
*Anticipated taste	3	3.06122
Positive health impact	3	3.06
Naturalness	2	2.04082
*Price	1	1.02041
*Efficiency production	1	1.02041
*Vegan diet	1	1.02041
Food safety	0	0
TOTAL	98	100

## Sheet: RQ1.2_Negative ATT_AFM
	Frequency n	Frequency %
*Uncertainties production process	11	22.449
*Elaborate production	7	14.2857
Food safety concerns	6	12.2449
Food technology concerns	5	10.2041
Unnatural product	5	10.2041
*Uncertainties ingredients	4	8.16327
*Lack of familiarity	3	6.12245
*Lack of benefit	3	6.12245
*Negative impact agriculture	2	4.08163
*Habit cow milk consumption	2	4.08163
Anticipated price	1	2.04082
Negative environmental impact	0	0
Negative health impact	0	0
TOTAL	49	100
