# Supplementary material for: Attitudes toward milk alternatives and motives for (non-)consumption: an interview study with adolescents from Germany
Source: BMC Nutr. 2025 May 26;11:101. doi: 10.1186/s40795-025-01072-8 (PMC12105291; doi:10.1186/s40795-025-01072-8)
Supplement: Supplementary file 6 — Supplementary Material 6 [file 40795_2025_1072_MOESM6_ESM.xlsx]

## Sheet: RQ2.1_Consumption PBMA
	Frequency n	Frequency %
Regular PBMA consumption	10	40
No PBMA consumption	8	32
Casual PBMA consumption	7	28
TOTAL	25	100

## Sheet: RQ2.1_Motives for PBMA-C.
	Frequency n	Frequency %
Environmental protection	12	17.1429
Promotion of individual health	12	17.1429
*Animal welfare	11	15.7143
*Ethical concerns cow's milk (production)	6	8.57143
*Social influence	6	8.57143
Taste	6	8.57143
*Dietary habits	4	5.71429
*Social norm	3	4.28571
Curiosity	2	2.85714
*Generational ideals	2	2.85714
*Variety	2	2.85714
*Supporting market changes	1	1.42857
Availability	1	1.42857
*Facilitation dietary change	1	1.42857
Familiarity	1	1.42857
Price	0	0
TOTAL	70	100

## Sheet: RQ2.1_Motives against PBMA-C.
	Frequency n	Frequency %
Taste and consistency	11	21.1538
Price	7	13.4615
*Social influence	6	11.5385
*Social norm	5	9.61538
Lack of availability	5	9.61538
*Convenience	4	7.69231
Lack of familiarity	4	7.69231
*Dietary habits	3	5.76923
Negative environmental impact	2	3.84615
*Uncertainties	2	3.84615
*Individual ineffectiveness	1	1.92308
*Ingredients	1	1.92308
Promotion of individual health through cows milk	1	1.92308
GESAMT	52	100

## Sheet: RQ2.2_WTC AFM
	Frequency n	Frequency %
Willingess to consume AFM	23	92
No willingess to consume AFM	2	8
TOTAL	25	100

## Sheet: RQ2.2_Motives for WTC AFM
	Frequency n	Frequency %
Animal welfare	15	20.8333
*Cow milk equivalent	13	18.0556
Curiosity	8	11.1111
Environmental protection	8	11.1111
*Ethical concerns cowmilk (production)	6	8.33333
Promotion of individual health	5	6.94444
*Taste	5	6.94444
*Supporting market changes	4	5.55556
*Facilitation dietary change	4	5.55556
Variety	2	2.77778
*Vegan diet	2	2.77778
TOTAL	72	100

## Sheet: RQ2.2_Conditions WTC AFM
	Frequency n	Frequency %
*Taste	10	41.6667
*Equal/Fair price	4	16.6667
*Promotion animal welfare	3	12.5
*Lower environmental impact	3	12.5
*Consistency	2	8.33333
*Equivalent ingredients to cow's milk	1	4.16667
*Food safety	1	4.16667
TOTAL	24	100

## Sheet: RQ2.2_Motives against WTC AFM
	Frequency n	Frequency %
Food safety concerns	3	15
Lack of familiarity	3	15
Ethical concerns AFM (production)	2	10
*Dietary habits	2	10
*Lack of benefit	2	10
Lack of technical understanding	2	10
Negative impact agriculture	2	10
*Anticipated taste	1	5
*Anticipated price	1	5
Individual health disadvantages	1	5
*Individual ineffectiveness	1	5
TOTAL	20	100

## Sheet: RQ2.2_Coditions against WTC AFM
	Frequency n	Frequency %
*Unequal/Unfair price	6	35.2941
*Food safety concerns	2	11.7647
*Equivalent ingredients to cow's milk	2	11.7647
*Negative effects on the individual health	2	11.7647
*Taste	2	11.7647
*Higher environmental impact	2	11.7647
*High amount of packaging material	1	5.88235
TOTAL	17	100
